# Supplementary material for: Evaluation of miRNA Profile and Its Relationship with Metabolic Disorders in Obese and Pre-Obese Patients
Source: Curr Issues Mol Biol. 2025 Apr 17;47(4):280. doi: 10.3390/cimb47040280 (PMC12025506; doi:10.3390/cimb47040280)
Supplement: Supplementary file 1 [file cimb-47-00280-s001.zip]

Archive with 1 entries (1 files):
- cimb-3538913-Supplementary Materials File S1.pzfx
